# Supplementary material for: Spearheading future omics analyses using dyngen, a multi-modal simulator of single cells
Source: Nat Commun. 2021 Jun 24;12:3942. doi: 10.1038/s41467-021-24152-2 (PMC8225657; doi:10.1038/s41467-021-24152-2)
Supplement: Supplementary file 4 — Source Data [file 41467_2021_24152_MOESM4_ESM.xlsx]

## Sheet: trajectory_alignment_summary
seed

## Sheet: trajectory_alignment_statistics
metric

## Sheet: RNA_velocity_perfeature
method_id

## Sheet: RNA_velocity_summary
method_id

## Sheet: RNA_velocity_statistics
metric

## Sheet: CSNI_percell
cni_method_id

## Sheet: CSNI_summary
dataset_id

## Sheet: CSNI_statistics
metric
